# Supplementary material for: Detangling the Effects of Environmental Filtering and Dispersal Limitation on Aggregated Distributions of Tree and Shrub Species: Life Stage Matters
Source: PLoS One. 2016 May 26;11(5):e0156326. doi: 10.1371/journal.pone.0156326 (PMC4882024; doi:10.1371/journal.pone.0156326)
Supplement: S1 File — (TXT) [file pone.0156326.s005.txt]

#Surpporting information S1 File

#Qing-Song Yang, Guo-Chun Shen, HeMing Liu, ZhangHua Wang, ZunPing Ma, XiaoFeng Fang, Jian Zhang, XiHua Wang. 2016.
#Detangling the effects of environmental filtering and dispersal limitation on aggregated distributions of tree and shrub species: life stage matters. PLoS One

#asso.pcm.fn and DL.fn are the main funuctions of species-habitat association and spatial pattern analysis under heterogeneous Poisson model, respectively.
#For R script of jointly model (Cox model) approach can be found on website http://www.esapubs.org/archive/ecol/E094/223/Spatial_variance_decomposition.r

asso.pcm.fn <- function(vegdat,topo,sp.list,abund=c(20,100000),simu.times=999,win=owin(c(0,500),c(0,400)))
{

	library(spatstat)
	location1= data.frame()
	location = numeric()
   
	for(i in 1:length(sp.list))
       {
         ppp.dat = data.frame(gx=vegdat[vegdat$sp==sp.list[i],]$gx, 
                              gy=vegdat[vegdat$sp==sp.list[i],]$gy)

         cat("simulation spcies...",as.character(sp.list[i]),"\n")

         sp.ppp = ppp(ppp.dat$gx,ppp.dat$gy,window=win)
         den.real=density.fn(ppp.dat,topo)
         den.simu=simulation.fn(sp.ppp,topo,simu.times=simu.times,win=win)       
         den.total=rbind(den.simu,den.real)
         location= sort.fn(den.total,den.real,simu.times=simu.times)   
         
         location1=rbind(location1,location)

       } 
       colnames(location1) <- paste("topo",1:length(unique(topo$type)),sep="") 
       return(location1)
}
  

sort.fn <- function(den.total,den.real,simu.times)                   # this function use to caculate the sequence number of real density  in simulative densities
{
	len.type= length(den.total[1,])
	after.sort = numeric()
	location = numeric()
	for(i in 1:len.type)
	{
     after.sort = sort(den.total[,i])
     location[i]= (which(after.sort>=as.numeric(den.real[i]))[1])/(simu.times + 1)

     }

	return(location)

}


simulation.fn <- function(sp.ppp,topo,simu.times=99,win=owin(c(0,500),c(0,400)))
{
 
	len=sp.ppp$n
	kppm.value = kppm(sp.ppp,statistic="pcf",win=win)
	density.list=data.frame()
	density.list1=data.frame()
	for(i in 1:simu.times)
	{
       cat(i,seq="")
       repeat{ 
             simu = rThomas(kppm.value$modelpar[1],kppm.value$par[2],
                    kppm.value$modelpar[3],win=win)
       
       if(simu$n >= 0.95*len & simu$n <= 1.05*len) break
             }

       if ( simu$n > len) 
	   {
           simu = simu[sample(simu$n,len)]
           simu = data.frame(gx = simu$x,gy = simu$y)
       } else simu = data.frame(gx = c(simu$x, runif(len - simu$n, win$xrange[1],
                             win$xrange[2])),gy=c(simu$y,runif(len - simu$n,
                             win$yrange[1],win$yrange[2])))
	   density.list = density.fn(simu,topo)
       density.list1 = rbind(density.list1,density.list)
   }
     
	cat("\n")
	cat("min abund. value...")
	cat(apply(density.list1,2,min),"\n")
	cat("max abund. value...")
	cat(apply(density.list1,2,max),"\n")
	cat("sd value...")
	cat(apply(density.list1,2,sd),"\n")
	return(density.list1)       
 }
      


density.fn <- function(xy.dat,topo)         # this function use to caculate density of simulation result in different habitats
{
	for(i in 1:length(xy.dat$gx))
	{
	if(xy.dat$gx[i]==0) xy.dat$gx[i]==0.0001
	if(xy.dat$gy[i]==0) xy.dat$gy[i]==0.0001
	}
  
	abun = numeric()
	den = numeric()

	for(i in 1:2000)
	{
	  abun[i] = length(xy.dat[xy.dat$gx > (topo$x[i]-1)*10 & xy.dat$gx <= topo$x[i]*10 & 
                            xy.dat$gy > (topo$y[i]-1)*10 & xy.dat$gy <= topo$y[i]*10,]$gx)
	}
	new.topo = cbind(topo,abund=abun)
	for(j in 1:length(unique(topo$type)))
      {
       den[j] = sum(new.topo[new.topo$type==j,]$abund)
        }
	return(den)
}


dat.fn <- function(dat.ori,stage="shurb",dbh.class=c(1.5,2.5),abund=40)           #dat.fn use to select species and divide population into three life stage
{
	dat.re=list()
	dat1=dat.ori[dat.ori$lifeform==stage,]
    sap.dat=dat1[dat1$dbh<dbh.class[1],];juv.dat=dat1[dat1$dbh>=dbh.class[1] & dat1$dbh<dbh.class[2],];mat.dat=dat1[dat1$dbh>=dbh.class[2],]
    splist=unique(c(as.character(unique(sap.dat$sp)),as.character(unique(juv.dat$sp)),as.character(unique(mat.dat$sp))))
    a=table(sap.dat$sp);b=table(juv.dat$sp);c=table(mat.dat$sp)
    a1=a[a>abund];a1=names(a1);b1=b[b>abund];b1=names(b1);c1=c[c>abund];c1=names(c1)
    splist=splist[splist %in% a1 & splist %in% b1 & splist %in% c1]
    dat.re=list(sap.dat,juv.dat,mat.dat)
    return(list(dat.re=dat.re,splist=splist))
}
      
#caculation example
dat.fn(tt.Z,stage="shurb",dbh.class=c(1.5,2.5),abund=40)->shurb.re
dat.fn(tt.Z,stage="stree",dbh.class=c(2.5,5),abund=40)->stree.re
dat.fn(tt.Z,stage="tree",dbh.class=c(5,15),abund=40)->tree.re

#caculation example
shurb.ha.re1=asso.pcm.fn(shurb.re$dat.re[[1]],habitat_type,sp.list=shurb.re$splist,simu.times=999)
shurb.ha.re2=asso.pcm.fn(shurb.re$dat.re[[2]],habitat_type,sp.list=shurb.re$splist,simu.times=999)
shurb.ha.re3=asso.pcm.fn(shurb.re$dat.re[[3]],habitat_type,sp.list=shurb.re$splist,simu.times=999)

stree.ha.re1=asso.pcm.fn(stree.re$dat.re[[1]],habitat_type,sp.list=stree.re$splist,simu.times=999)
stree.ha.re2=asso.pcm.fn(stree.re$dat.re[[2]],habitat_type,sp.list=stree.re$splist,simu.times=999)
stree.ha.re3=asso.pcm.fn(stree.re$dat.re[[3]],habitat_type,sp.list=stree.re$splist,simu.times=999)

tree.ha.re1=asso.pcm.fn(tree.re$dat.re[[1]],habitat_type,sp.list=tree.re$splist,simu.times=999)
tree.ha.re2=asso.pcm.fn(tree.re$dat.re[[2]],habitat_type,sp.list=tree.re$splist,simu.times=999)
tree.ha.re3=asso.pcm.fn(tree.re$dat.re[[3]],habitat_type,sp.list=tree.re$splist,simu.times=999)


dclftest.fn <- function(vegdat,sp.list,win=owin(c(0,500),c(0,400)))                 #dclf.test for Poisson Cluster Model
{
	parameters=data.frame()
	for(i in 1:length(sp.list))
       {
         ppp.dat = data.frame(gx=vegdat[vegdat$sp==sp.list[i],]$gx, 
                              gy=vegdat[vegdat$sp==sp.list[i],]$gy)

         cat("simulation spcies...",as.character(sp.list[i]),"\n")

         sp.ppp = ppp(ppp.dat$gx,ppp.dat$gy,window=win)
         kppm.value = kppm(sp.ppp,statistic="pcf",rmax=100,win=win)
		 re=dclf.test(kppm.value,pcf,nsim=99)
		 parameters=rbind(parameters,re$p.value)
       } 
	result=cbind(sp=sp.list,parameters)
	return(result)
  }


# PCA transform
pH=as.numeric(ttscp$habitat$pH$v);TP=as.numeric(ttscp$habitat$TP$v);TC=as.numeric(ttscp$habitat$TC$v);TN=as.numeric(ttscp$habitat$TN$v)
melev=as.numeric(ttscp$habitat$melev$v);mslope=as.numeric(ttscp$habitat$mslope$v);mconvex=as.numeric(ttscp$habitat$mconvex$v) 

habitat=cbind(pH=pH,TP=TP,TC=TC,TN=TN,melev=melev,mslope=mslope,mconvex=mconvex)
repca=princomp(habitat,cor=T)
scores=repca$scores
pc1=matrix(scores[,1],nrow=80,ncol=100);pc2=matrix(scores[,2],nrow=80,ncol=100);pc3=matrix(scores[,3],nrow=80,ncol=100);pc4=matrix(scores[,4],nrow=80,ncol=100);
			              pc5=matrix(scores[,5],nrow=80,ncol=100);pc6=matrix(scores[,6],nrow=80,ncol=100);pc7=matrix(scores[,7],nrow=80,ncol=100)
	pc1 = im(pc1,xrange=c(0,500),yrange=c(0,400));pc2 = im(pc2,xrange=c(0,500),yrange=c(0,400));pc3 = im(pc3,xrange=c(0,500),yrange=c(0,400));pc4 = im(pc4,xrange=c(0,500),yrange=c(0,400))
	pc5 = im(pc5,xrange=c(0,500),yrange=c(0,400));pc6 = im(pc6,xrange=c(0,500),yrange=c(0,400));pc7 = im(pc7,xrange=c(0,500),yrange=c(0,400))


###########################
###
#DL.fn
DL.fn <- function (dat.xy, sp.list, scales.r = 0:100, npp = 199, covr = list(), win = owin(c(0, 				 #Spatial point pattern analysis under the heterogeneous Poisson null model
	500), c(0, 400)), gof.scale = data.frame(c(0, 0, 0, 0), 
	c(5, 10, 20, 30))) 
{
    library(spatstat)
    res = list()
    pValue = list()
    for (i in 1:length(sp.list)) 
		{
        cat("############### ", sp.list[i], " ################", 
            "/n")
        sp.dat = dat.xy[dat.xy$sp == sp.list[i], ]
        ppp.dat = ppp(sp.dat$gx, sp.dat$gy, window = win)
        res.env = pcfInhom.fn(ppp.dat, npp = npp, scales.r = scales.r, 
            covr)
        pVal = GOF.test.fn(res.env, scales.r, gof.scale)
        plot(res.env$r, res.env$obs, ylim = c(-2, 10), main = sp.list[i], 
            xlab = "scale (r)", ylab = "g-function")
        lines(res.env$r, res.env$hi, col = "red")
        lines(res.env$r, res.env$lo, col = "blue")
        points(res.env$r, res.env$mmean, pch = 16, cex = 0.5)
        res[[i]] = data.frame(sp = sp.list[i], r = res.env$r, 
            g.funciton = res.env$obs, g.mean = res.env$mmean, 
            hi.env = res.env$hi, low.env = res.env$lo)
        pVal$sp = sp.list[i]
        pValue[[i]] = pVal
		}
    res2 = do.call("rbind", res)
    pValue = do.call("rbind", pValue)
    return(list(res2, pValue))
}

######
pcfInhom.fn <- function(sp.ppp,npp=199,scales.r,covr)
{
	fu=formu(names(covr))
	sp.ppm=ppm(sp.ppp,fu, covariates=covr)
	sp.ppm=step(sp.ppm)                                          
	lambda=predict(sp.ppm,type="trend")
	res.env<-envelope(sp.ppm,pcfinhom,nrank=5,nsim=npp,lambda=lambda,r=scales.r,savefuns=T)
	return(res.env)
}

######
# For gof test of CSR
GOFCSR.fn <- function (dat.xy, sp.list, scales.r = 0:100, npp = 199, win = owin(c(0, 
    500), c(0, 400)), gof.scale = data.frame(c(0,20,50),c(20,50,100))) 
{
    library(spatstat)
    res = list()
    pValue = list()
    for (i in 1:length(sp.list)) {
        cat("############### ", sp.list[i], " ################", 
            "/n")
        sp.dat = dat.xy[dat.xy$sp == sp.list[i], ]
        ppp.dat = ppp(sp.dat$gx, sp.dat$gy, window = win)
        res.env = envelope(ppp.dat, pcf, nrank=5, nsim = npp, r = scales.r,savefuns=T)
        pVal = GOF.test.fn(res.env, scales.r, gof.scale)
        plot(res.env$r, res.env$obs, ylim = c(-2, 10), main = sp.list[i], 
            xlab = "scale (r)", ylab = "g-function")
        lines(res.env$r, res.env$hi, col = "red")
        lines(res.env$r, res.env$lo, col = "blue")
        points(res.env$r, res.env$mmean, pch = 16, cex = 0.5)
      #  res[[i]] = data.frame(sp = sp.list[i], r = res.env$r, 
       #     g.funciton = res.env$obs, g.mean = res.env$mmean, 
        #    hi.env = res.env$hi, low.env = res.env$lo)
        pVal$sp = sp.list[i]
        pValue[[i]] = pVal
    }
    #res2 = do.call("rbind", res)
    pValue = do.call("rbind", pValue)
    return(pValue)
}

##caculation example
GOFCSR.fn(tree.re$dat.re[[1]],sp.list=tree.re$splist,gof.scale=data.frame(c(0,20,50),c(20,50,100)))->csrgofTreesap
GOFCSR.fn(tree.re$dat.re[[2]],sp.list=tree.re$splist,gof.scale=data.frame(c(0,20,50),c(20,50,100)))->csrgofTreejuv
GOFCSR.fn(tree.re$dat.re[[3]],sp.list=tree.re$splist,gof.scale=data.frame(c(0,20,50),c(20,50,100)))->csrgofTreeadu


GOF.test.fn <- function(res.env,scales.r=0:50,gof.scale=data.frame(c(0,0,0,0),c(5,10,20,30)))
{

      npp <- attr(res.env,"einfo")$nsim+1
      funs=unlist(unclass(attr(res.env,"simfuns")))    #
      n <- length(res.env$r)
      g.l=length(gof.scale[,1])
      dim(funs)=c(n,npp)
      funs[,1]=res.env$obs                # funs's x-direction is simulation times, y-direction is r-scale
	  
	  pVal=data.frame(scales=paste(gof.scale[,1],"-",gof.scale[,2],sep=""),p.val=NA)

for(m in 1:g.l)
    {
      ui <- vector("numeric", npp)
      for (k in (gof.scale[m,1]+2):(gof.scale[m,2]+1)) 
	  {    
          Kit <- funs[k,] 
	    t.rslt <- step.ui(Kit, 2, npp)
	    ui <- ui + t.rslt
       }
      pVal$p.val[m]=calc.pval(ui) # goodness-of-fit
	}
	return(pVal)
}
	  

step.ui <- function(Kit, delta.t, npp, c=0.25)
{         

	Ki.bar <- (sum(Kit) - Kit)/(npp-1)                                

	this.ui <- (Kit^c-Ki.bar^c) *
		(Kit^c-Ki.bar^c) * delta.t


	ui.step <- vector("numeric", npp)
	ui.step <- ui.step + this.ui
	
	return(ui.step)
}


calc.pval <- function(ui)
{                                                    

	# fetch the ui for the observed pattern
	my.ui <- ui[1]
	# calculate the number of values greater than the observed
	my.pval <- (length(ui[ui>=my.ui]))/(length(ui))

	return(my.pval)
}
